# Supplementary material for: Do questionnaires reflect their purported cognitive functions?
Source: Cognition. 2020 Feb;195:104114. doi: 10.1016/j.cognition.2019.104114 (PMC6963768; doi:10.1016/j.cognition.2019.104114)
Supplement: Supplementary file 2 [file mmc2.xlsx]

## Sheet: Sheet1
			Task Outcome Measures								Established Questionnaires																		One Sentence Questionnaire
Age	Sex 1=Male 2=Female		Scene Construction Experiential Index	Autobiographical Interview Number of Internal Details	Autobiographical Interview Number of External Details	Autobiographical Interview Internal Details as a Percentage of Total Utterances	Autobiographical Interview Vividness	Future Thinking Experiential Index	Navigation		Memory Experience Questionnaire Accessibility	Memory Experience Questionnaire Coherence	Memory Experience Questionnaire Sharing	Memory Experience Questionnaire Vividness	Object Spatial Imagery and Verbal Questionnaire Object-Scene	Object Spatial Imagery and Verbal Questionnaire Spatial	Object Spatial Imagery and Verbal Questionnaire Verbal	Plymouth Sensory Imagery Questionnaire Appearance	Santa Barbara Sense of Direction Scale	Spontaneous Use of Imagery Scale	Subjective Memory Questionnaire	Survey of Autobiographical Memory Episodic	Survey of Autobiographical Memory Semantic	Survey of Autobiographical Memory Spatial	Survey of Autobiographical Memory Future	Visualizer	Verbalizer		Imagery Ability	Imagery Use	Imagery as a Scene	Memory Ability	Memory in Imagery	Memory in Scene Imagery	Memory in Words	Future Thinking Ability	Future Thinking in Imagery	Future Thinking in Scene Imagery	Future Thinking in Words	Navigation Ability	Navigation in Imagery	Navigation in Scene Imagery	Navigation in Words
24	1		46.4	26.6	4.2	86.36	8.8	46.2	226		22	30	28	26	3.73333	3.73333	3.86667	26	21	37	170	111.341	117.125	116.862	102.184	9	9		5	5	3	5	6	5	4	7	3	3	5	7	6	6	3
33	2		46.83	29.8	4.6	86.63	10.6	45.53	152		20	32	23	24	3.73333	2.06667	3.86667	26	48	44	185	109.639	114.612	105.644	87.592	6	9		6	6	5	7	6	7	6	6	6	6	6	5	5	5	6
38	2		46.51	34.2	5.4	86.36	9.6	43.13	169		19	27	25	21	3.26667	2.2	3.2	25	66	44	142	94.7262	98.9248	78.2962	77.9752	9	7		6	6	5	5	6	6	4	5	4	3	5	4	5	4	4
31	1		42.46	34	4.6	88.08	10.4	40	161		19	32	25	25	3.8	3.06667	3	30	42	51	156	94.7954	111.706	105.644	78.8557	10	8		6	6	6	5	7	7	2	4	2	5	5	6	7	2	1
33	2		44	21.6	7.6	73.97	10.2	44.2	118		19	32	25	23	4	1.86667	3.8	29	75	39	145	103.77	84.5951	69.3672	92.4105	4	10		6	4	4	6	6	6	5	7	6	6	6	4	4	4	4
20	2		30.34	21.6	2	91.53	7.8	41.07	200		16	25	19	19	3.26667	3.06667	2.93333	24	60	35	153	90.983	118.916	95.7267	77.9752	8	4		6	4	4	4	6	6	4	5	5	4	4	4	4	4	5
24	1		36.91	10.2	2	83.61	4.6	31.8	181		10	21	16	14	2	4	2.8	15	40	23	136	75.5916	94.8719	105.695	80.3467	7	6		3	3	4	2	3	5	6	5	3	5	6	6	6	6	4
35	1		50.77	19.8	7.2	73.33	10.2	51.47	175		21	34	21	29	4.13333	3.53333	3.4	29	34	47	187	107.934	91.5302	116.027	126.452	9	10		7	7	7	6	6	7	6	7	6	7	6	7	7	7	7
30	2		47.37	36	11.2	76.27	9.6	45.47	221		14	26	29	13	2.46667	2.13333	3.86667	22	65	34	128	77.8489	82.5226	98.3852	92.8961	8	8		4	2	2	3	7	6	1	6	2	3	5	5	4	4	5
21	2		40.31	17.8	3	85.58	8.6	51.13	161		17	24	24	19	3.4	2.53333	2.66667	29	57	46	114	90.3206	90.7009	90.0294	102.242	10	6		7	5	6	5	7	5	5	7	6	6	3	6	5	5	4
25	1		43.29	15.6	6.2	71.56	7.4	37.53	156		19	30	29	24	3.33333	3.8	3.53333	30	38	40	140	96.9011	90.2884	109.152	83.6849	10	5		7	6	5	6	5	3	6	5	3	4	6	7	6	5	2
39	1		42.49	31.4	5.4	85.33	10.2	40.87	132		18	27	20	20	2.66667	2.6	3.2	23	45	26	141	88.0123	95.8808	114.66	88.9292	5	7		4	4	4	4	4	4	5	4	6	3	5	4	4	5	4
35	2		38.91	22.8	10.4	68.67	8.2	34.73	132		9	31	18	19	2.86667	2.6	3.8	26	37	37	160	93.6448	90.8793	110.773	85.9026	7	10		7	2	4	3	5	4	4	7	5	6	3	6	5	6	4
31	2		49.06	38.4	4.4	89.72	9.6	46.4	235		17	26	21	23	3.13333	2.66667	3.13333	27	34	47	166	101.957	122.778	104.724	93.291	9	9		5	5	5	5	5	5	3	6	6	6	4	5	6	6	4
21	2		42.77	19.2	10	65.75	7.6	37.47	172		13	33	18	18	3.53333	3.53333	3.2	21	25	52	126	91.7648	87.459	117.753	121.678	10	6		5	5	5	3	6	6	3	7	6	6	5	7	7	7	4
35	1		47.74	41.8	6.4	86.72	10	44.93	142		20	32	24	24	3.6	2.26667	2.6	27	62	50	143	104.734	104.329	97.6688	95.5104	9	1		6	6	6	6	6	6	2	7	7	6	2	5	4	6	4
20	1		39.29	25.6	0.8	96.97	8.6	32.8	245		17	36	22	23	2.6	3.33333	2.8	19	32	37	148	86.7607	89.9886	115.505	81.2272	10	6		4	4	5	5	7	7	5	5	6	6	4	6	6	6	4
30	1		42.34	21.2	7.8	73.1	8.8	41.33	144		15	29	22	18	3.46667	2.73333	3.6	22	55	49	135	90.5732	82.4908	93.464	102.242	9	8		7	6	3	4	7	6	4	6	5	4	5	5	7	7	2
32	1		46.17	37.6	7.8	82.82	9.4	46.27	192		15	23	23	18	2.26667	2.46667	3.13333	16	65	34	110	76.6776	80.3541	83.1127	84.9776	8	3		4	3	3	3	4	4	3	6	5	5	4	4	4	5	5
33	1		40.2	28	7.6	78.65	9.2	39.13	201		19	33	22	26	3	3.53333	3.46667	20	37	42	164	109.94	114.612	95.2565	81.6394	9	8		6	5	2	6	5	5	2	7	3	4	4	6	5	5	2
30	1		43.34	25.2	14.4	63.64	8.6	42.53	116		17	27	20	22	3.8	3.6	3.6	20	55	41	161	87.5457	99.1626	104.943	87.3521	9	6		5	4	5	6	5	5	3	4	5	5	3	4	3	6	2
37	1		40.49	15	5	75	9	39.8	122		17	31	22	21	2.8	3.6	2.4	21	45	31	141	87.6215	86.9644	109.761	78.8557	9	8		4	3	3	5	6	6	3	4	5	5	4	6	2	2	6
31	2		35.94	21.8	6.6	76.76	7.2	35.73	108		19	30	16	23	3.33333	2.53333	2.73333	21	71	45	139	101.23	84.2316	68.615	88.9292	9	7		6	6	5	5	6	5	4	5	5	5	4	4	5	5	4
30	1		39.71	28.6	3.4	89.38	10	42.4	190		17	30	23	24	3.26667	3.93333	3.2	30	26	35	162	103.487	103.146	109.531	94.5838	9	8		6	5	5	6	6	7	2	6	6	5	2	6	7	7	6
38	2		46.77	30	1.4	95.54	9	38.27	121		22	31	24	23	2.73333	1.8	3.13333	22	28	42	158	102.095	100.399	116.862	111.856	9	8		7	5	7	6	7	5	5	6	7	7	5	7	6	6	5
20	2		24.89	4.6	2.6	63.89	6.4	20	85		20	28	16	22	3.26667	3.33333	3.4	15	35	43	152	109.011	99.0429	120.999	100.285	10	6		6	7	6	7	5	7	3	7	6	7	3	4	3	5	1
21	1		45.4	11.2	4.8	70	8	43.87	183		11	25	12	20	2.8	3.53333	3.2	28	39	37	150	100.664	96.062	92.7118	92.0358	10	5		4	4	4	4	5	3	4	7	5	3	7	5	6	3	5
32	1		41.77	14.6	1	93.59	8	30.53	143		16	25	20	23	3.66667	3.26667	2.33333	19	60	49	153	105.181	101.134	93.0814	89.8097	10	5		6	7	5	5	5	5	4	6	6	7	5	5	5	5	4
37	1		51.09	37	7.6	82.96	8.8	43.47	181		25	32	28	28	3.86667	3.6	1.93333	30	54	45	144	117.039	88.4838	111.733	84.9776	8	3		6	7	6	7	7	6	3	5	6	6	2	7	6	6	6
34	1		43.66	19.6	3.6	84.48	8.8	43.2	110		15	23	22	17	3.33333	3.53333	2.06667	23	45	47	112	97.5844	80.8005	106.761	82.6506	10	1		5	5	6	4	6	4	2	5	6	5	6	6	6	4	2
37	1		40.11	18.8	3.4	84.68	8.8	34.33	143		11	31	20	16	2.6	3.33333	3.4	24	48	22	159	92.2104	101.119	109.137	85.9026	8	7		5	4	3	3	6	6	1	5	5	6	1	6	7	7	1
37	2		48.54	18	10.4	63.38	9	44.73	113		18	37	16	23	3.53333	2.53333	2.93333	24	50	47	145	109.084	101.779	83.6512	91.9695	8	8		5	6	7	6	7	7	3	5	6	7	5	4	6	6	5
25	2		54.37	29.8	1.8	94.3	10	49.87	180		17	25	24	23	3	2.86667	3	24	67	44	145	101.957	92.4722	80.7238	87.1954	10	8		6	4	3	5	5	5	4	6	5	5	3	3	6	3	5
36	2		42.54	25	17.4	58.96	9.2	38.67	145		20	30	17	24	3.93333	4.13333	3.2	30	26	51	152	113.587	95.6281	120.999	100.285	10	8		6	6	6	6	6	6	5	6	6	6	4	6	5	5	6
21	1		42.91	23	2.8	89.15	8.8	44.8	120		20	32	23	22	3.13333	1.8	3.13333	26	56	43	152	106.533	93.9277	97.768	89.8097	8	5		5	5	5	4	5	6	5	5	5	6	5	5	4	4	5
30	1		54.49	17.8	6.6	72.95	8.6	50.6	93		23	31	27	27	4.66667	2.33333	2.4	30	87	56	160	96.2228	97.8557	72.2946	126.452	9	6		7	7	7	5	7	7	2	7	7	7	2	2	7	4	1
22	1		46.2	22.6	3.6	86.26	8.6	45.4	207		20	32	21	24	3.66667	2.8	3.2	22	54	42	124	107.934	115.509	116.498	94.5838	8	10		6	5	7	4	7	6	3	5	6	6	2	5	4	5	6
25	2		36	15.2	7.2	67.86	8.6	31.13	158		20	30	27	24	3.26667	2.6	2.13333	19	54	40	144	102.136	82.93	106.469	89.8097	9	4		5	4	6	5	5	6	2	5	5	7	3	4	1	0	7
22	2		35.23	44.6	6.4	87.45	8.6	34.47	107		18	24	22	22	2.53333	2.4	4.46667	22	67	37	136	94.7299	104.069	68.615	84.9776	6	10		5	2	2	4	5	6	3	5	5	5	3	4	2	2	6
36	1		26.29	13.4	3.2	80.72	7.4	25	152		16	21	18	17	2.6	2.4	2.66667	17	57	39	125	81.8229	87.545	86.1869	77.9752	7	3		4	4	2	4	5	4	4	4	4	4	4	5	3	3	4
20	2		33.86	20.2	2.6	88.6	7	30.13	117		14	29	23	20	3.73333	2.86667	2.26667	20	57	35	151	94.4584	104.886	98.9584	120.751	8	4		5	4	6	4	5	6	3	7	7	6	5	6	2	2	6
33	2		38.29	28.2	3.4	89.24	10.6	43.27	131		16	39	20	19	3.2	1.53333	3.26667	22	64	35	155	123.283	99.0429	97.2994	83.6849	5	5		4	3	7	7	5	5	5	7	7	7	7	3	3	3	2
33	1		35.4	22	8.8	71.43	9	38.53	98		20	32	23	24	4.66667	3.53333	3.53333	30	31	49	183	136.876	120.402	114.826	107.33	8	8		7	7	7	7	7	7	7	7	7	7	7	7	7	7	7
31	2		35.89	20.6	5.8	78.03	8	38.73	174		12	22	14	11	1.53333	3.46667	3.06667	18	51	30	114	80.2361	86.5062	101.704	84.5564	6	7		4	3	2	3	3	5	5	4	2	2	5	5	5	1	5
31	2		42.6	24.2	9.2	72.46	8.6	40.33	139		17	31	25	23	3.13333	2.4	3.06667	19	55	35	132	94.8962	91.5302	74.6166	81.3134	10	9		6	6	5	6	5	5	5	5	5	5	5	5	5	5	3
24	2		40.97	19.6	14.4	57.65	9	37.4	185		15	28	26	19	4.26667	2.4	2.46667	21	41	48	151	114.989	79.0503	105.644	89.8097	10	6		6	6	4	5	7	5	4	5	6	6	5	6	7	6	3
31	1		44.09	22.2	7.2	75.51	9	39.8	96		20	33	24	24	3.66667	3.13333	2.6	28	22	51	159	110.879	101.067	100.044	89.8097	10	9		6	6	5	7	7	7	7	5	7	4	5	7	7	5	6
28	1		42.71	30.8	3	91.12	9.4	40.73	139		12	26	15	12	2.73333	3.53333	3.6	17	62	30	141	89.4549	85.8245	112.624	83.6849	9	8		6	5	4	4	6	4	6	6	4	4	5	7	5	4	4
36	1		41.29	34.8	11.2	75.65	9.4	41.53	138		20	32	23	23	3.73333	3.53333	3.26667	22	37	41	164	109.811	98.3795	98.3852	88.5169	8	6		6	7	6	5	6	5	5	6	5	6	6	6	6	4	5
26	2		40.6	16.6	1.6	91.21	8.8	46.47	182		20	26	23	24	4.13333	2.66667	3.53333	22	30	42	164	106.208	87.5466	109.079	94.5838	7	6		6	6	6	6	6	6	4	6	6	6	5	5	6	5	5
33	2		42.31	23	9.8	70.12	11	43.33	94		18	27	15	21	3.4	1.73333	3.6	9	41	22	139	107.107	118.916	114.826	83.9277	7	8		5	5	4	5	4	5	4	5	6	6	6	6	4	4	6
20	2		38	15.8	2.8	84.95	7.6	38.73	95		16	28	24	21	3.4	2.6	3.13333	21	55	51	142	100.809	94.8184	86.1869	89.8097	10	10		4	5	6	5	7	7	6	6	6	6	6	4	5	5	4
28	2		47.54	32.8	1.6	95.35	9.4	42.6	113		12	19	24	13	3.33333	2.4	3.33333	23	77	40	121	93.1887	92.014	73.6713	87.592	7	9		5	5	6	3	5	6	5	5	4	6	4	3	5	5	5
39	2		38.57	19.2	4.8	80	6.6	39.2	181		12	25	15	16	2.73333	2.86667	3	20	63	39	142	81.9769	94.3266	98.3852	86.9279	10	7		4	4	5	3	6	6	3	6	4	6	4	5	5	6	5
28	2		49.03	20.8	2.2	90.43	10	44.07	142		21	29	19	27	3.2	2.2	3.26667	30	82	46	135	106.533	93.2248	79.6434	101.315	6	6		7	5	3	7	7	7	1	6	7	4	4	3	7	5	4
24	1		22.09	16	8	66.67	7.2	14.93	92		14	23	16	22	3.73333	2.06667	2.26667	18	76	38	148	105.873	99.1758	81.2471	83.6849	8	5		6	5	4	7	6	7	3	7	6	5	2	4	5	4	5
31	1		52.66	32	2	94.12	9.8	48.07	230		22	27	29	29	4.2	3.66667	3.53333	28	25	52	163	113.62	91.9243	120.999	120.437	8	7		7	7	6	7	7	7	3	7	7	7	3	6	7	7	4
21	1		43.29	26.4	1.8	93.62	8.8	43.73	191		24	36	27	28	3.33333	3.73333	3.8	27	29	29	173	122.563	98.3974	120.634	114.736	9	7		7	7	7	6	5	6	2	7	5	7	2	6	4	4	1
32	2		38.37	27	8.6	75.84	10	39.47	200		20	20	24	22	3.33333	2.73333	3.33333	25	50	46	125	80.2055	85.3715	95.6664	95.2484	7	9		5	5	5	3	5	5	5	6	6	6	5	5	6	6	5
28	2		47.34	30.4	2.6	92.12	8.8	48.87	191		21	31	18	25	3.13333	1.93333	3.33333	27	30	21	162	120.084	92.0733	95.6392	87.592	7	7		7	5	6	7	6	6	4	4	5	6	4	6	5	5	5
27	1		43.8	21.2	4.6	82.17	9.2	32.8	161		14	26	17	19	2.8	4.13333	3.73333	20	30	36	180	89.2083	93.6027	116.498	80.4328	8	10		5	5	3	4	5	5	3	6	4	5	7	7	7	6	2
20	1		38.14	20	4.2	82.64	8.4	35	162		21	26	20	24	3.73333	3.66667	2.6	24	39	41	161	99.8417	109.246	119.882	88.5169	10	6		6	6	4	5	6	3	2	5	5	3	2	7	7	6	3
36	1		45.83	23.6	1.2	95.16	8	49.27	156		18	31	19	21	2.73333	3.13333	3.2	20	51	37	148	98.2465	85.3663	99.9704	83.5311	10	8		6	5	4	5	5	6	3	6	4	6	3	5	6	6	3
31	1		39.43	23.6	5.6	80.82	9.2	35.53	83		21	33	27	25	3.66667	3	3.13333	15	47	45	164	105.667	112.41	111.414	107.016	8	10		7	4	5	6	6	6	4	6	6	5	4	6	6	6	3
28	2		34.34	29.4	6.6	81.67	8	30.47	153		18	32	24	22	2.13333	3.2	3.53333	10	68	31	151	106.716	123.627	87.3568	87.592	6	9		5	3	1	4	3	6	6	6	4	5	6	4	5	6	6
28	1		32.66	20.2	9.2	68.71	10.4	30.73	141		13	30	23	17	2.86667	2.46667	2.13333	26	35	45	117	95.8719	79.5515	120.634	86.1455	9	8		5	5	6	3	5	6	4	7	6	6	6	7	6	5	3
31	2		43.43	22.8	3.4	87.02	10.2	43.07	105		23	32	26	28	4.93333	2.4	3.6	30	49	51	187	123.544	110.824	108.08	126.452	8	9		7	7	7	5	7	7	6	7	7	7	7	4	7	7	7
23	2		52.03	24.2	2.6	90.3	8.4	53.4	165		18	35	29	24	3.33333	2.06667	4	26	46	38	158	107.02	115.993	109.853	82.52	7	9		5	2	5	5	7	7	3	7	5	5	6	6	3	5	6
33	2		36.37	18.2	0.8	95.79	7.6	39.8	114		16	23	19	17	3.13333	1.93333	3.4	22	75	41	129	91.7457	90.1052	75.7334	87.592	5	8		5	5	6	4	6	6	6	4	4	6	6	3	3	2	3
26	1		41.77	37.8	2	94.97	9.6	40.53	206		18	31	16	22	3.2	2.93333	3.6	24	44	33	141	98.7675	103.146	97.8415	84.9776	7	9		5	4	3	4	6	5	4	6	4	5	3	6	5	5	2
35	2		39.49	30.2	8.4	78.24	7.6	39.07	119		13	31	22	21	2.73333	2.8	3	10	34	40	132	96.4305	91.2925	106.396	81.4701	10	9		5	4	3	4	3	3	5	6	4	4	7	7	5	6	3
20	2		35.06	26.8	4.6	85.35	9.4	37.6	138		17	28	23	23	2.4	2.33333	2.46667	25	62	36	125	86.5035	77.6974	85.9614	81.6394	8	5		7	6	5	3	6	5	3	4	5	5	5	4	5	7	2
36	1		39.69	23.6	5	82.52	7.6	27.2	147		19	29	20	23	3.53333	3.53333	3	19	50	46	146	88.0808	98.6172	91.5527	89.8097	9	10		4	3	3	5	5	5	3	5	4	5	6	4	4	3	3
32	2		43.6	35.2	13	73.03	8.6	39.33	118		18	26	24	18	2.86667	2.06667	3	24	75	38	132	83.0091	88.5716	68.615	84.9776	7	7		7	5	7	4	7	6	2	7	7	7	4	3	6	6	3
31	2		42.51	35.8	9	79.91	10.8	43.07	127		19	29	30	20	3.86667	1.73333	3.33333	23	68	55	129	103.081	83.4646	86.3034	120.089	7	5		7	7	6	4	6	7	4	6	7	7	4	3	6	7	6
35	2		32.51	19.6	4.2	82.35	7.6	38.53	161		15	28	19	18	2.93333	2.26667	2.8	14	46	42	132	99.9937	98.6178	96.031	77.9752	8	7		4	3	2	4	3	3	5	4	3	2	5	6	3	4	4
23	2		31.77	14.2	5.2	73.2	6.6	30.13	140		10	22	17	16	1.73333	3.13333	4.06667	10	75	24	150	82.0609	109.025	78.6608	81.3134	4	9		2	2	2	3	3	2	6	6	2	2	6	3	2	2	5
22	1		41.74	18.8	4.6	80.34	9	43.13	151		18	28	19	22	3.46667	3.4	2.8	20	56	47	159	103.066	96.4847	89.4238	89.8097	8	6		6	6	6	5	5	5	6	5	7	6	4	5	6	4	5
35	1		39	14.4	5.4	72.73	6	45	114		15	28	16	14	1.93333	1.46667	2.46667	15	67	22	133	91.238	83.7991	76.2567	81.3134	6	7		4	3	2	3	3	2	2	2	1	0	6	3	1	0	7
31	2		45.89	33.6	11.6	74.34	10.6	49.07	166		23	33	29	28	4.13333	1.66667	4.06667	25	51	52	175	132.928	128.86	91.9223	126.452	7	9		6	5	6	7	7	7	5	6	6	6	5	4	6	5	3
21	1		41.94	29.2	2.6	91.82	7.6	41.53	153		24	38	30	25	3.2	2.8	2.13333	23	62	50	133	94.7349	94.4997	102.065	105.99	10	4		4	7	5	6	7	7	3	6	7	5	5	4	7	6	4
20	1		41	21.8	3.8	85.16	9.2	40.73	99		17	30	25	26	3.73333	3.06667	2.33333	26	54	46	146	106.303	107.317	101.34	88.9292	7	2		6	6	5	5	7	5	3	6	6	5	3	6	6	5	4
26	1		41.11	18	3.8	82.57	7	39.67	154		16	30	23	17	2.33333	2.6	2.73333	21	40	42	127	80.3219	75.5679	110.773	89.2958	9	4		5	5	6	3	5	6	3	6	7	6	4	6	6	6	6
29	1		30.89	17	5.8	74.56	7.8	31.33	106		19	32	19	23	3.6	3.53333	3.4	26	67	38	158	101.155	108.229	113.898	102.242	8	7		6	5	5	6	6	6	6	5	5	2	6	6	3	5	2
21	2		41.4	27.8	3.8	87.97	9.6	36.4	173		20	31	28	23	3.26667	2.8	2.4	27	61	46	135	97.6806	91.4427	88.1637	89.8097	9	4		4	3	5	4	5	3	3	6	5	5	4	4	3	4	2
28	1		35.11	14.8	2	88.1	5.8	21.67	92		18	30	9	19	2.06667	2.66667	2.6	18	54	24	144	90.6057	111.125	102.429	89.3856	10	3		4	5	5	4	5	5	3	4	6	6	3	5	5	5	4
28	1		41.54	30.6	3.4	90	9.2	44.33	88		16	29	22	20	3.2	2.8	3.46667	18	64	35	140	87.7955	89.8081	84.0158	93.4429	7	9		6	6	5	4	5	5	2	4	6	5	2	3	5	5	4
24	2		45.4	31.8	6.2	83.68	10.2	43.4	93		25	28	28	30	4	4.2	4	30	21	35	207	136.876	138.797	115.578	119.22	9	9		7	7	5	7	7	6	3	7	7	5	5	7	5	4	6
32	2		42.2	24.4	10	70.93	9.2	40.07	110		22	34	26	25	3.93333	3	3.46667	16	38	42	163	120.987	104.145	115.943	126.452	7	7		7	6	6	7	6	4	4	7	7	7	4	7	7	4	6
41	1		42	22	10.4	67.9	9.6	33.8	96		19	32	25	27	3.4	3.2	3.2	29	44	51	144	102.992	85.0911	111.526	88.9292	9	8		5	5	6	6	7	6	3	7	6	5	5	6	6	6	3
37	1		30.34	16.8	3	84.85	8.2	31.73	105		14	25	18	17	2.8	2.26667	2.13333	20	50	43	132	93.1339	89.9441	92.4866	77.9752	6	4		4	5	3	5	5	5	4	4	4	4	4	5	5	5	3
36	2		39.43	28.6	4	87.73	8.4	38.53	165		21	34	24	25	2.8	2.2	4.13333	21	34	40	168	116.587	97.9736	113.617	84.9776	7	9		4	2	2	6	6	6	4	6	5	5	4	5	6	6	2
21	1		43.46	15.8	3	84.04	8.6	41.53	108		20	29	21	23	3.66667	2.46667	2.8	28	37	45	152	106.533	95.3637	99.9704	89.8097	8	4		6	5	4	6	7	6	2	7	7	6	2	7	6	6	2
23	2		42.54	27.2	10.2	72.73	8.8	40.93	156		15	23	24	18	3.66667	3.13333	2.66667	18	52	47	142	102.234	84.8703	80.1853	81.2272	10	5		5	5	5	6	5	5	4	5	5	5	5	6	5	5	5
23	2		27.06	27	7.2	78.95	3.8	26	112		10	19	22	8	1.53333	2	3.86667	0	65	25	114	72.9994	87.5075	75.7334	78.8557	6	7		1	1	0	3	1	0	4	3	1	0	4	3	1	0	3
29	1		43.94	22	7.8	73.83	9.2	45.27	168		17	38	12	23	2.4	4.06667	2.86667	22	38	31	142	92.2794	103.205	116.862	87.1954	9	4		3	2	4	6	3	3	5	6	5	6	5	6	7	7	2
29	2		33.46	30	9.4	76.14	7.4	33.47	116		15	30	17	22	3.06667	3	3.53333	6	64	42	150	106.13	83.7398	101.313	81.3134	7	10		3	3	3	4	4	3	6	5	3	3	6	4	4	4	5
37	2		33	11.8	3	79.73	7	26.73	86		14	23	18	13	3.2	2.73333	3.26667	21	77	37	135	94.5361	86.9137	68.615	78.8557	7	7		5	5	4	4	3	5	5	3	3	5	6	3	3	3	5
37	2		44.09	25.8	1.6	94.16	9	46.8	150		19	27	20	22	3.6	2.6	2	25	44	51	146	99.7341	102.264	104.447	95.5104	6	4		5	6	5	4	7	6	1	5	6	5	3	6	5	5	4
21	2		41.37	21	2	91.3	8	37.6	171		16	30	18	18	2.73333	2.8	2.86667	17	59	42	144	88.3512	109.808	92.136	96.774	9	7		3	2	6	6	7	6	3	6	6	6	4	4	5	2	5
33	1		39.14	32.4	6.4	83.51	10	41.4	190		12	31	20	16	2.53333	3.26667	3.46667	16	64	34	143	89.9362	91.5302	79.0262	83.5311	9	9		4	3	4	5	3	4	5	5	5	5	5	4	4	5	5
24	1		33	19.2	3.2	85.71	8.4	29.73	156		19	30	23	22	3.33333	2.66667	3.06667	22	63	40	166	103.487	108.979	100.227	85.1343	6	7		7	5	6	6	7	7	3	6	6	6	4	5	6	6	4
20	1		40.86	12.4	7	63.92	7.6	47.33	151		16	29	24	25	3.66667	3.06667	2.6	30	60	50	131	101.957	85.4157	86.485	92.3661	9	4		7	6	6	6	5	6	4	7	5	7	4	5	5	6	4
26	2		38.89	24.8	1.6	93.94	7.2	33.73	192		20	27	19	19	2.33333	2.86667	3.4	15	71	44	137	93.4472	82.93	81.5842	89.3856	6	8		6	5	4	6	6	4	2	6	5	6	3	3	6	5	5
34	1		33.66	15.4	4.2	78.57	8.2	19.07	86		17	25	19	21	3.13333	2.4	3.53333	18	56	37	155	98.9088	96.3541	92.7118	78.8557	6	8		6	4	3	5	6	6	4	5	5	5	4	4	6	5	4
40	1		38.17	18	6.2	74.38	8.6	34.87	122		14	27	23	16	3.46667	2.4	2.93333	27	53	39	117	99.0422	78.232	101.364	126.452	9	7		6	7	7	3	5	4	4	7	7	7	4	4	7	7	4
24	1		40.29	28.4	2.4	92.21	8.4	41.47	160		15	23	24	13	2.8	3.06667	3.66667	12	48	36	145	80.2055	90.1578	104.194	83.6849	10	8		6	3	2	4	5	5	3	6	5	6	5	5	4	5	6
20	2		26.17	14.4	2.2	86.75	7.8	22.8	106		16	27	17	16	3.06667	2	3.13333	15	64	37	143	84.9494	100.482	86.4964	78.8557	6	8		4	1	0	2	4	2	4	5	4	2	4	4	5	3	4
36	2		41.46	14.4	2.2	86.75	7.4	45.33	90		19	30	22	21	3.4	3.66667	2.4	24	86	52	130	97.5336	98.3795	69.3672	94.5838	9	4		5	5	6	6	6	6	4	6	7	6	2	3	6	2	5
34	2		41.4	17.8	1.8	90.82	7.6	41.2	119		22	30	19	23	4.13333	2.2	2.66667	30	34	46	169	115.601	114.612	111.526	93.7033	6	8		7	7	5	7	6	6	3	7	7	6	3	7	6	5	3
21	2		42.8	27.2	2.4	91.89	7	39.93	181		19	30	15	23	2.8	2	3.2	24	57	34	134	96.9011	93.93	87.6133	89.8097	9	8		6	5	6	6	6	5	3	5	6	5	5	4	5	5	6
28	1		46.74	31.6	5.6	84.95	9.4	46.4	182		13	31	13	17	2.2	3.86667	3.8	22	45	25	154	89.5566	98.8385	100.236	87.1954	6	9		4	5	3	3	7	6	2	6	6	7	2	6	7	2	2
27	1		47.31	26	14.2	64.68	9.4	43.4	127		18	29	26	21	3.26667	2.86667	3.66667	24	40	41	136	94.8862	96.5251	97.768	88.5169	9	9		5	6	6	4	6	6	5	5	5	5	6	5	6	6	3
31	2		50.54	28.4	4.6	86.06	9.6	45.47	89		18	25	17	25	3.06667	1.8	3.66667	23	95	37	125	80.0523	87.5599	68.615	101.315	7	9		6	6	5	3	5	6	3	6	6	5	3	2	3	3	6
23	1		34.66	18	2.2	89.11	8.4	17.67	156		18	38	17	25	3.4	3.4	3.33333	30	27	29	161	87.0929	92.964	113.376	94.8796	8	8		6	5	6	7	7	6	3	5	4	4	5	7	6	6	5
22	2		34.6	18.8	5	78.99	7.4	31.2	167		18	18	25	17	3.26667	3	2.13333	23	51	45	141	92.8631	89.5778	101.34	89.1456	9	7		5	5	4	5	6	5	5	5	4	4	3	6	6	5	4
27	2		41.37	24.4	5.8	80.79	8.2	35.13	186		17	32	27	19	3.66667	2	3.8	24	50	44	143	89.5816	86.9137	115.943	81.6394	7	8		6	4	3	3	4	5	3	3	3	4	6	5	6	6	2
31	2		38.14	21	7.4	73.94	8.6	39.6	151		20	33	29	26	2.93333	2.6	3.4	18	61	43	160	105.181	87.2847	95.6664	87.592	6	9		4	2	4	4	5	6	4	5	5	5	4	4	7	7	3
23	2		37.83	39.8	8.6	82.23	9.2	39.8	115		15	20	16	13	2	3	3.2	15	73	27	125	77.5468	80.1337	86.7102	81.0735	6	7		4	2	2	3	4	3	4	4	2	2	5	4	5	4	4
20	1		43.49	25.6	6.4	80	9.2	38.33	167		23	36	29	29	3.6	3.33333	2.6	21	27	42	165	124.624	98.7485	119.882	107.016	9	5		7	7	6	7	7	6	4	7	7	6	5	7	6	6	5
31	1		35.37	10.6	5.6	65.43	5.2	28.13	129		18	28	23	16	2.6	3.8	2.86667	21	49	44	140	86.0302	96.5251	99.9704	84.8239	10	8		5	5	5	4	3	5	3	5	3	5	2	5	3	5	3
30	2		32.37	16.6	4.2	79.81	7.6	35.53	82		11	28	22	17	2	1.93333	3.33333	17	66	30	141	100.41	87.7234	69.3672	84.5564	6	6		4	4	6	6	4	4	5	6	5	4	6	3	6	3	3
25	2		35.46	32.4	1.6	95.29	9.4	36.67	123		21	29	28	25	3.53333	2.46667	3.26667	30	45	39	142	103.511	92.4722	75.0868	86.2992	10	4		7	4	6	6	7	7	6	7	7	6	5	4	4	7	5
28	1		45.91	38.2	7.4	83.77	9.2	42.53	145		22	32	28	27	2.8	2.4	2.26667	22	33	33	172	109.527	101.719	110.813	87.592	7	4		6	4	4	7	6	6	3	4	3	2	5	7	5	6	5
23	1		22.83	14.4	2.2	86.75	6	17.27	115		14	23	12	15	2.8	3.46667	3.2	16	44	33	130	85.1512	86.9137	88.4737	87.3521	10	8		3	2	2	4	3	2	6	4	3	5	6	5	6	6	6
21	2		41.2	28.6	2	93.46	9	34.47	137		19	28	24	24	3.86667	2.53333	3.53333	23	68	43	152	116.744	110.114	86.3584	89.8097	9	9		6	5	5	6	6	6	3	6	4	5	4	4	5	5	3
40	2		50.89	23.2	2	92.06	7.6	50.53	110		16	31	23	25	2.66667	2.8	3.6	12	37	37	147	136.876	93.2069	109.853	99.6275	9	9		4	4	2	5	2	2	6	4	2	2	6	4	3	2	6
30	1		42.8	27.6	4.2	86.79	8.2	35.67	141		13	24	15	20	3.2	2.53333	2.13333	22	46	44	143	99.8417	91.4067	105.717	88.5169	10	3		6	5	6	5	6	6	3	6	5	5	4	6	6	5	3
30	1		36.46	22.2	6.6	77.08	8	40.6	212		11	28	15	12	2.53333	2.66667	3.53333	15	48	32	131	83.8639	96.8762	109.853	81.2272	10	7		4	4	5	3	6	6	4	6	5	6	4	6	5	5	5
32	2		40.97	27.6	4.8	85.19	9.4	43.2	103		19	23	23	20	3.33333	2.53333	3.13333	18	52	41	139	101.954	92.2078	108.487	89.8097	9	7		5	4	4	4	5	5	4	6	6	6	6	6	4	4	4
31	1		50.49	23.2	11.2	67.44	10.8	49.4	199		18	38	23	27	4.26667	4.2	2.86667	30	30	38	159	122.452	89.6222	119.882	112.122	10	7		7	6	4	6	6	4	3	7	5	6	7	6	7	6	2
35	2		41.97	19.4	8.2	70.29	10.6	35.07	107		19	32	22	24	3.46667	2.33333	3.26667	24	58	42	147	91.1899	82.4908	85.0278	89.8097	7	9		6	4	4	4	6	6	4	6	6	6	4	4	4	4	5
31	1		45.29	22.8	8	74.03	8.6	45.67	178		20	36	19	25	3.4	3.73333	3.53333	15	31	40	182	114.168	110.114	115.746	89.7962	9	9		5	6	4	6	7	6	2	6	7	5	3	6	7	6	2
30	1		28.86	18.2	2.4	88.35	7.8	19.47	173		16	15	8	15	2.6	4.2	1.86667	18	53	34	130	76.7524	82.2156	109.696	90.4384	10	2		6	6	3	2	7	7	1	5	5	5	1	7	7	7	1
40	2		35.06	34.8	12.2	74.04	9.4	37.27	114		22	32	27	25	3.4	2.2	3.46667	27	44	48	159	99.0527	100.898	75.5826	98.0668	7	9		6	6	7	5	6	6	4	7	7	7	6	5	6	6	5
33	1		46.51	25.4	13.2	65.8	7.4	50.6	95		16	33	21	23	3.2	1.86667	3.66667	21	71	28	141	99.7341	87.7234	80.4948	96.5412	6	9		5	4	6	5	6	6	6	4	5	6	6	3	3	5	3
32	1		40.97	31.4	6.6	82.63	8.4	44.53	133		14	30	14	18	2.6	3.46667	3.33333	20	47	26	152	96.7673	91.0173	103.441	85.9026	8	8		5	4	4	4	3	5	3	4	3	5	4	5	5	5	3
35	2		38.34	24.2	3.6	87.05	7.6	37.27	148		14	24	17	17	2.26667	3.73333	2.66667	13	26	34	128	86.1381	79.0503	117.753	77.9752	9	2		4	4	4	4	4	5	3	4	4	4	4	7	7	6	3
21	1		37.6	22.2	2.8	88.8	7.6	36.4	136		6	24	17	14	2.66667	3.46667	2.46667	18	65	34	137	83.1748	87.545	97.768	81.6394	7	3		6	4	4	2	6	5	3	4	3	4	3	4	4	4	3
28	1		24.31	10.2	2	83.61	6.4	23.4	146		19	28	16	14	2.93333	3.66667	3.26667	22	52	35	138	95.2418	93.4449	97.2261	89.8097	9	5		2	2	1	2	4	4	4	7	4	5	5	4	4	6	3
35	2		36.34	28	3	90.32	9.4	39.67	157		16	29	15	19	2.86667	2.53333	3.26667	15	39	36	150	97.5844	94.3266	100.588	78.8557	8	6		4	3	2	4	6	6	3	4	2	3	6	6	5	6	3
39	1		38.06	18.4	1.8	91.09	7.6	41.73	142		17	27	24	22	2.93333	2.66667	2.93333	17	58	30	132	81.4518	90.9386	94.9141	84.9776	10	4		4	5	3	4	3	3	6	4	5	3	6	5	6	4	5
32	2		40	17.4	4.2	80.56	6.4	38.2	126		19	27	16	17	3	2	3.6	21	73	40	139	93.3677	98.5101	69.7318	90.9212	6	8		4	2	6	4	5	6	2	4	4	5	3	2	2	2	5
30	2		47.66	37.4	3.8	90.78	9.4	46.53	165		19	27	18	20	2.93333	2.46667	3.33333	25	47	42	146	92.1674	107.954	101.34	92.8961	9	8		6	5	6	4	7	7	3	6	5	6	5	5	7	7	2
26	1		37.26	21.4	4.2	83.59	8.8	36.87	113		18	27	26	20	2.4	3.33333	2.53333	21	44	39	130	74.9809	78.232	105.852	84.5564	7	3		3	2	6	6	5	6	3	5	6	5	3	6	5	4	3
29	1		48.74	21.4	5.8	78.68	9.2	40.53	103		19	30	24	23	3.8	3.93333	3.6	30	35	48	164	101.066	96.5251	110.897	86.0875	7	9		7	5	4	5	5	4	3	6	6	6	6	6	5	5	4
32	1		49.66	16.8	7.4	69.42	9	49.93	197		14	28	13	15	3.13333	3.4	3.06667	30	42	35	148	78.2545	78.5072	103.515	80.3467	9	9		6	6	7	3	5	6	3	4	5	6	3	6	6	7	2
35	2		41.29	23.6	8	74.68	9	47.93	161		17	29	21	15	3.53333	2.33333	3.06667	24	64	38	149	96.2161	95.7333	92.7118	89.8097	10	8		5	4	6	3	6	6	3	6	4	5	4	3	5	5	3
23	1		36.86	31.2	11	73.93	9.6	39.33	100		15	30	28	21	2.93333	2.06667	4.13333	21	68	49	145	106.276	98.7485	80.7897	85.1343	7	9		4	6	3	6	3	2	4	5	5	4	5	3	4	3	6
38	1		40.46	19.6	2.6	88.29	7.4	44.53	173		20	31	24	25	3.46667	2.26667	3.6	24	27	25	147	92.2871	94.9222	109.853	85.4187	8	9		5	4	7	6	7	7	1	6	7	7	1	6	4	7	1
27	1		39.14	18.4	3.4	84.4	9	36	169		19	32	20	24	4	3	2.46667	27	32	32	153	129.324	98.3795	120.634	94.9443	9	1		7	5	6	6	6	6	2	6	6	6	2	7	6	6	1
25	1		44.77	27.6	3.8	87.9	11.2	41.33	174		18	23	15	25	4.13333	3.06667	3.33333	24	36	41	178	127.138	110.114	103.358	93.291	7	8		5	3	6	6	6	6	2	5	6	6	3	5	5	5	2
24	1		39.46	38.4	5.8	86.88	9	44.8	106		18	24	21	17	2.4	3.8	3.33333	17	50	35	131	80.2055	98.6172	103.723	82.8073	9	6		4	3	4	5	4	2	6	5	3	2	6	5	3	4	5
33	1		32.86	16.4	3.2	83.67	8	35.4	144		19	34	24	23	3	3.46667	3.8	22	38	26	147	106.176	92.4722	111.526	121.678	9	9		7	5	6	6	7	7	4	7	7	7	4	6	7	7	4
24	1		47.26	16.2	6.2	72.32	9	44.13	151		19	28	21	21	4	2.46667	3	27	28	55	163	118.697	95.3904	120.634	94.5838	10	7		7	7	6	6	6	6	5	7	7	7	6	7	7	7	5
28	1		39.17	26.8	4	87.01	9	34.47	156		19	26	16	22	2.73333	2.8	3.4	21	51	38	153	88.6526	97.311	94.0627	85.9026	6	9		7	6	6	4	6	6	5	6	6	6	5	4	4	4	4
31	1		47.29	36.4	7.2	83.49	10	45.2	148		16	34	27	25	3.66667	2.33333	3.33333	24	41	42	172	104.6	98.0278	99.1375	89.8097	8	8		5	5	4	5	6	6	3	6	6	6	4	6	6	6	3
20	2		30.26	16.6	2.2	88.3	9	25	106		18	26	24	24	3.46667	3.13333	2.2	21	64	35	153	97.5336	98.3795	68.615	84.9776	7	5		5	4	4	5	6	6	5	6	5	5	5	4	6	6	3
28	2		50.09	29.2	11.2	72.28	9.8	49.13	151		22	36	14	30	4.93333	2.6	3.8	30	67	48	161	136.876	115.88	105.016	126.452	7	6		7	6	6	7	7	6	6	6	6	6	5	6	6	7	5
22	2		35.89	16.2	4.2	79.41	9	33.13	101		20	31	21	24	3.13333	2.13333	3.93333	23	64	42	149	101.321	111.948	90.1761	84.9776	7	8		6	6	5	4	4	5	3	6	6	6	6	3	5	5	3
38	2		32.86	16.4	5.2	75.93	8.4	33.33	104		18	28	14	15	3.46667	1.66667	3.06667	21	57	54	148	95.5086	75.8431	86.1869	85.9026	6	8		4	2	2	3	7	7	1	5	6	7	2	4	6	4	4
37	2		44.23	28.6	4.8	85.63	9.4	42.2	120		19	29	20	20	3.33333	3.06667	2.73333	25	58	42	154	96.819	101.295	100.044	80.1485	9	7		5	5	5	5	6	4	5	5	5	4	5	5	6	4	4
20	2		36.46	22.4	4.4	83.58	8.2	42.93	143		18	29	26	23	2.6	3.4	3.06667	18	41	35	138	92.6775	88.0304	98.5938	84.9776	10	6		5	4	5	6	5	6	4	6	5	5	3	7	7	7	2
26	2		46.97	43.2	7	86.06	10	42.53	186		21	27	24	24	4.53333	2.8	3.53333	27	42	48	168	124.125	99.761	102.814	89.8097	7	9		7	7	6	7	7	6	4	6	7	6	5	6	5	6	5
22	2		45.66	34.6	6.2	84.8	9.4	38.2	178		19	28	24	23	2.93333	4.46667	2.53333	26	35	45	145	94.6062	95.6281	115.662	83.6849	10	2		6	6	5	6	6	6	3	6	5	4	6	6	7	7	5
22	2		42.8	22	4.2	83.97	7.6	48.07	142		19	36	16	17	3.73333	2.8	3.4	16	48	42	170	105.547	96.9701	98.1376	96.5412	6	7		5	5	6	6	4	6	4	5	7	7	5	5	5	7	6
21	1		26.06	15.4	3	83.7	6.6	27.33	104		19	31	20	23	2.4	2.73333	2.8	21	36	40	139	95.0791	92.6082	109.761	80.1485	9	7		6	4	4	5	6	3	6	4	3	2	6	6	6	3	2
28	1		40	13	4.2	75.58	6.2	37.33	181		8	23	18	9	2.6	3.2	3.13333	23	46	41	98	74.9546	75.8431	79.0262	83.5311	10	7		6	6	2	2	7	7	1	7	5	6	1	3	7	7	2
28	2		45.97	21.2	2	91.38	9.4	41.2	114		21	30	22	22	3.66667	2.26667	3.46667	22	58	41	161	97.5336	117.25	89.0957	87.592	9	8		5	6	6	5	5	6	4	5	6	5	3	4	6	5	2
21	2		32.51	32.2	2.6	92.53	7.4	29.67	76		14	22	18	12	3.33333	2.6	1.86667	9	75	48	116	84.8666	79.0503	68.615	86.0593	8	5		4	7	5	4	7	6	6	5	7	5	5	4	6	6	7
21	2		48.49	28.2	1.2	95.92	8	46	164		17	32	27	24	3.26667	2.66667	2.86667	23	66	44	143	97.7182	84.5951	80.1853	104.798	10	4		5	5	4	5	5	6	5	6	7	6	5	4	4	6	6
33	1		33.8	21.2	3.4	86.18	8.6	34.6	80		22	31	23	22	4.53333	3.86667	3	25	28	36	193	132.337	138.797	114.826	84.9806	9	7		5	3	3	7	7	7	7	4	3	3	3	4	4	4	2
37	1		41.6	25.8	4	86.58	8.6	38.33	206		16	31	19	22	2.93333	4.06667	4.13333	22	28	27	162	99.3703	116.969	120.634	97.6702	8	10		4	2	7	1	3	5	6	7	2	1	5	7	4	1	3
34	2		36.83	17.8	3	85.58	9.8	32.47	136		14	27	20	19	3.06667	3.6	3.06667	25	49	32	116	85.8997	80.1337	103.515	89.8097	8	6		6	4	6	3	6	6	2	6	6	6	3	6	5	3	2
33	2		36.17	19.2	7.8	71.11	8	31.87	189		22	37	23	27	2.8	3	3.33333	18	42	31	139	111.375	85.8245	115.578	95.6953	10	7		5	5	6	6	4	6	5	6	6	6	5	6	4	6	5
27	1		51.11	30.8	7	81.48	9.2	51.2	156		12	24	11	14	3.86667	3.46667	2.2	30	47	39	150	87.8554	112.081	113.74	88.9292	8	6		7	6	7	2	6	7	2	5	6	6	2	6	5	6	5
26	2		42.17	22.6	5.2	81.29	9.4	39.4	158		13	24	29	18	3.06667	2.53333	3.4	24	75	42	154	93.9001	111.589	80.4983	112.662	9	8		4	4	6	5	5	6	5	6	6	6	5	4	5	5	4
35	1		41.77	18.4	5.2	77.97	7	37.27	161		14	28	24	17	3.06667	2.06667	3	20	76	42	140	90.1264	91.2683	97.2994	88.5439	5	9		5	5	6	3	7	7	2	5	7	6	2	4	3	3	4
38	1		40.66	17	8.4	66.93	8.8	40.93	175		13	30	20	17	3.2	3.53333	2.33333	28	50	45	141	86.5507	90.289	104.194	83.6849	9	5		6	6	6	4	7	6	4	6	7	6	5	6	6	5	5
31	2		43.51	24.4	6.2	79.74	8.4	45.47	113		13	24	26	21	3.33333	3.13333	3.2	25	50	48	170	103.263	93.623	111.806	87.1954	8	6		5	5	6	4	7	6	5	6	6	6	6	6	6	6	6
28	1		48.17	25.4	7	78.4	11	54.4	164		17	32	18	21	3.8	3.53333	2.86667	19	42	37	125	82.5549	75.5679	101.034	84.5564	10	7		7	5	3	5	4	6	2	6	5	6	3	7	2	5	7
29	2		40.71	34.2	3.8	90	9.4	44.33	129		13	24	20	15	3.4	1.4	3.26667	22	66	49	137	90.7588	82.93	69.3672	88.2207	4	6		4	3	2	4	6	6	4	5	4	5	4	4	6	5	2
32	2		35.26	25.4	1	96.21	7	33.47	110		16	25	13	18	3.33333	2.46667	2.93333	19	47	30	147	98.6926	85.5867	87.827	87.3521	9	6		5	5	4	6	5	5	2	5	5	5	2	4	5	5	2
31	2		37.83	13.8	5.4	71.87	8	37.73	193		19	31	25	25	2.86667	2.26667	3.86667	24	60	43	152	108.246	103.469	85.101	84.9776	8	10		5	4	5	6	5	6	6	4	3	5	6	4	6	6	3
24	1		43.17	22.8	4.2	84.44	10	41.87	201		14	30	14	24	3.73333	4	2.13333	28	29	46	163	96.7934	90.1231	104.943	87.1954	10	4		6	6	5	4	7	6	3	5	5	4	4	7	7	7	5
28	2		43.2	13.8	2.8	83.13	7.6	40.13	135		17	30	20	23	3.6	2.2	3	30	30	49	151	87.5585	99.1758	114.826	101.315	8	9		6	6	6	3	7	7	3	6	6	6	4	7	5	5	2
25	2		39.91	23	9.6	70.55	10	45.07	127		15	29	22	24	3.46667	3.4	3	21	46	41	149	106.533	82.93	98.5938	85.1787	10	7		5	5	6	6	6	5	2	5	5	6	4	5	6	6	3
32	2		46.51	37	3.2	92.04	10	35.07	186		12	29	24	14	3.33333	1.53333	3.66667	24	42	41	146	101.396	103.807	106.834	84.9776	5	8		4	3	6	3	6	6	2	4	7	6	2	5	5	5	4
36	1		44.74	44	8.4	83.97	10	46.4	167		20	32	24	25	3.06667	2.4	3.33333	30	41	41	139	110.98	86.5062	108.644	87.1954	8	7		5	5	6	6	6	6	2	6	5	6	3	6	6	6	3
27	2		41.34	24	3.4	87.59	11	43.47	109		22	33	29	25	3.2	3.13333	3.4	25	61	45	152	109.639	106.697	68.615	92.8961	6	8		4	4	5	5	6	6	4	5	5	5	5	3	4	6	6
33	1		41.97	25.6	10.8	70.33	9.6	41.6	209		18	31	16	25	3.73333	3.53333	3.13333	30	32	49	158	106.199	88.4886	115.578	96.8679	9	6		7	7	7	7	7	7	4	6	6	5	5	7	7	7	3
29	1		33.26	24	3.4	87.59	7.4	36.93	87		16	26	25	24	3.13333	2.13333	4.33333	21	78	42	144	97.6751	92.6215	80.6388	92.2123	5	10		7	5	5	6	5	4	5	7	5	5	4	3	5	4	2
20	2		29.57	15.4	2	88.51	5.2	34.33	91		16	31	17	22	1.46667	3.13333	3.46667	4	73	17	123	96.5216	82.2062	80.1853	78.8557	7	8		2	1	0	5	2	2	6	4	1	0	7	4	3	2	6
27	1		26.63	23.4	6.4	78.52	8.6	36.8	153		16	27	18	22	3.06667	2.06667	3.2	9	84	41	123	84.5007	86.955	68.615	84.9776	4	6		4	5	4	4	6	6	4	4	6	6	4	3	5	5	3
27	1		49.6	29.4	11.2	72.41	10	55.07	189		10	34	11	14	2.86667	3.93333	3.4	9	34	34	155	85.7305	100.996	110.897	86.5556	7	10		3	2	2	3	6	6	6	6	2	4	6	7	7	7	2
34	1		38.97	35.6	5.4	86.83	8.4	42.8	161		20	29	24	21	1.66667	3.66667	2.53333	18	61	32	134	83.0741	101.141	95.6702	87.4247	8	5		5	5	5	6	6	5	6	5	6	6	6	4	5	5	2
32	1		46.4	25	7.6	76.69	11.6	58	113		20	29	17	23	3.26667	3.6	3.13333	25	37	41	163	103.487	103.146	99.0505	84.7377	10	6		7	6	6	6	6	6	5	7	6	6	5	7	7	7	5
22	2		49.91	28.2	5	84.94	9.6	43.8	159		21	33	27	23	3.4	2.33333	3.46667	26	87	42	161	96.5222	98.0278	73.6713	90.6783	8	9		4	4	3	5	4	5	3	5	5	4	4	2	4	3	4
31	2		43.69	22.2	14.2	60.99	7.8	45.13	182		20	29	24	23	3.8	3.06667	2.8	22	39	38	155	106.868	105.585	120.634	89.8097	10	7		7	6	4	5	7	6	2	6	6	5	2	6	7	6	1
23	2		36.11	25.8	2.2	92.14	8.2	36.07	117		17	27	25	23	3.13333	3.53333	2.8	20	55	34	143	94.0975	96.8131	93.5187	90.1764	9	6		3	3	6	6	3	6	6	5	4	6	5	4	6	5	2
38	2		42.77	22.4	8.8	71.79	10.6	38.13	86		17	26	15	19	3.2	2.8	2.66667	9	56	20	151	91.0185	88.5716	88.8888	78.8557	8	6		6	6	6	7	7	6	6	6	6	6	6	6	6	6	6
27	1		33.94	16.4	3.8	81.19	8.2	31.93	160		18	34	25	23	2.73333	3.53333	3.13333	21	77	36	136	95.0525	93.3307	73.6713	77.9752	10	8		4	3	3	4	5	5	5	5	3	4	5	3	3	3	4
23	2		33.26	26.4	1.4	94.96	7.8	29.87	189		20	32	26	23	3	2.93333	3	5	66	32	156	98.1269	113.621	91.0365	80.3467	5	7		5	4	4	5	5	5	5	5	6	5	2	4	4	4	5
29	2		42.74	28.2	5.6	83.43	9.4	43.27	145		17	30	24	24	2.6	2.53333	3.26667	19	53	45	161	104.947	94.8719	87.2851	89.7517	8	8		4	4	4	6	5	5	3	4	5	4	6	4	6	5	2
23	1		35.6	15.2	1.2	92.68	8.2	38.47	96		17	24	21	22	4	2.8	3.06667	30	45	47	147	99.5103	97.322	102.898	89.8097	9	7		6	5	5	5	6	6	3	6	6	5	5	5	5	6	3
28	1		42.91	16.8	3.4	83.17	7.6	42.27	105		13	21	14	17	2.66667	3.66667	2.53333	23	42	36	161	86.2921	96.3042	99.9704	77.9752	10	6		4	4	3	4	4	6	5	5	2	4	5	5	7	7	1
31	2		46.54	24	4.6	83.92	8.8	32.8	154		13	28	21	19	4.13333	2.13333	3.73333	27	24	52	154	75.5366	88.4886	116.498	126.452	6	7		6	5	7	4	7	7	5	7	7	7	6	7	7	7	6
32	1		39.71	22	4.2	83.97	8.8	34.6	150		10	27	11	10	2.53333	4.13333	2.2	15	37	35	118	79.2856	78.232	108.751	77.9752	9	3		4	5	2	4	3	4	4	5	4	4	2	7	7	4	2
22	2		49.2	33.4	0.8	97.66	10.2	44.73	123		20	31	19	23	3.66667	2.66667	1.73333	25	53	46	140	98.6926	92.2078	94.9141	87.1954	10	1		5	6	5	5	7	7	1	6	7	6	1	5	5	4	2
37	2		35.09	21	5.2	80.15	9.8	34.67	126		19	32	25	22	2.2	2.73333	3.2	19	59	29	142	100.218	89.7134	92.7118	81.3134	8	9		4	3	3	4	2	3	6	4	3	2	6	4	2	2	6
34	1		43.66	28.2	7.8	78.33	10	34.47	107		23	37	26	29	3.66667	3.06667	2.46667	30	54	36	146	112.379	93.5858	104.11	82.5644	6	9		5	5	7	6	6	6	3	4	7	7	4	4	5	7	4
27	2		35.14	24	2.2	91.6	8.4	31.87	91		17	23	25	20	3.46667	1.53333	2.8	16	61	46	154	97.944	90.1824	84.0689	94.5838	10	7		6	6	3	3	4	5	3	4	3	6	4	5	4	6	5
31	1		43.34	26.4	12.6	67.69	7.2	34.13	125		18	30	24	24	2.53333	1.86667	3.06667	23	80	23	141	103.14	99.1626	72.2946	78.8557	8	9		2	2	3	4	5	3	5	5	2	2	5	3	4	4	2
35	1		40.34	26.6	6.8	79.64	9.4	36.93	172		20	30	24	24	3.4	2.86667	3.46667	24	35	44	169	96.6254	93.6027	97.768	80.1485	9	9		6	6	6	6	4	6	4	6	6	6	6	6	6	5	2
29	2		35.8	17.2	1.4	92.47	8.2	34.6	159		16	30	21	20	2.53333	3.93333	2.8	24	28	39	149	86.9767	93.365	99.9704	88.5169	10	7		6	4	3	4	6	5	3	7	5	3	3	6	6	6	2
23	1		36.97	15.2	6.8	69.09	8.2	41.33	148		17	29	15	22	2.93333	3.6	3.13333	27	44	41	146	102.924	101.405	114.91	87.1954	9	9		5	3	7	6	6	7	3	5	6	7	3	6	6	7	4
33	2		38.11	25.4	1.2	95.49	7	35.33	116		17	28	24	24	3.86667	1.86667	3.46667	24	74	45	138	96.8417	92.4722	75.1399	89.8097	5	9		6	6	6	7	7	7	6	6	6	6	6	4	6	4	4
